# Supplementary material for: Early Detection and Dynamic Changes of Circulating Tumor Cells in Transgenic NeuN Transgenic (NTTg) Mice with Spontaneous Breast Tumor Development
Source: Cancers (Basel). 2021 Jun 30;13(13):3294. doi: 10.3390/cancers13133294 (PMC8267737; doi:10.3390/cancers13133294)
Supplement: Supplementary file 1 [file cancers-13-03294-s001.zip]

Archive with 1 entries (1 files):
- cancers-1156945-supplementary_org.pdf
